# Supplementary material for: Risk Factors for PVC Induced Cardiomyopathy and Post-Ablation Left Ventricular Systolic Dysfunction Reversibility: A Systematic Review and Meta-Analysis of Observational Studies
Source: Rev Cardiovasc Med. 2024 Sep 11;25(9):327. doi: 10.31083/j.rcm2509327 (PMC11440414; doi:10.31083/j.rcm2509327)
Supplement: Supplementary file 1 [file 2153-8174-25-9-327-s1.zip]

Archive with 7 entries (7 files):
- PRISMA_2020_checklist final.docx
- Supplementary material 1 The full literature search strategy.docx
- Supplementary material 2 Data extraction forms.xlsx
- Supplementary material 3 Quality assessment of the eligible studies.docx
- Supplementary material 4 The funnel plots of factors predicting PVC-CMP.tif
- Supplementary material 5  The funnel plots of factors associated with PVCs exacerbated LVSD.tif
- Supplementary material.docx
