# Supplementary material for: Risk Factors for PVC Induced Cardiomyopathy and Post-Ablation Left Ventricular Systolic Dysfunction Reversibility: A Systematic Review and Meta-Analysis of Observational Studies
Source: Rev Cardiovasc Med. 2024 Sep 11;25(9):327. doi: 10.31083/j.rcm2509327 (PMC11440414; doi:10.31083/j.rcm2509327)
Supplement: Supplementary file 1 [file 2153-8174-25-9-327-s1.zip › Supplementary material 2 Data extraction forms.xlsx]

## Sheet: PVC induced cardiomyopathy
Study	Design	Country or region	Multicenter	Study population		sample Size		Follow up time (month)	Regression model	Risk factor 1						Risk factor 2						Risk factor 3						Risk factor 4						Risk factor 5						Risk factor 6						Risk factor 6
				Case	control	Case	control			high NT-proBNP						LV-originated PVCs						epicardial-originated PVCs						PVC burden						PVC QRS duration						PVC coupling interval						Sex:male
										OR	LCI	UCI	case	ctrl	p	OR	LCI	UCI	case	ctrl	p	OR	LCI	UCI	case	ctrl	p	OR	LCI	UCI	case	ctrl	p	OR	LCI	UCI	case	ctrl	p	OR	LCI	UCI	case	ctrl	p	OR	LCI	UCI	case
Koca H,2020	cross-sectional	Turkey	0	LVEF <50%	LVEF >50%	39	111		Multivariate, stepwise forward conditional logistic regression analysis;All significant parameters in the univariate analysis were selected in the multivariate model	1.053	1.033	1.073	625(2355)	71(914)	<.001	3.596	1.251	10.337	28 (72%)	36 (32%)	<.001																									1
Krishnan B,2017	cohort	America	0	PVC>10%,LVEF <50%	PVC>10%,LVEF >50%	31	30		multivariate logistic regression (p<0.2) and The percentage of PVC/24 h and PVC QRS duration							1												1.995 (per 1% increase)	0.932	2.063	22.8±10.6	23±14.6	0.942	1.631 per 10-ms increase	0.542	1.967	164.5±12.5	138.8±9.3	<0.001	1.275	0.846	1.857
Latchamsetty R,2015	retrospective cohort	America;Germany	1	Patients with a history of prior infarcts or delayed enhance_x0002_ment identified by cardiac MRI were excluded. Patients with decreased LV ejection fraction or LV dilation without a known cause other than the PVCs were included		245	940		multivariate logistic regression analysis,(p value <0.1)													1.8	1.01	3.33				1.04	1.02	1.06																1.66	1.06	2.58
Lee A,2019	retrospective cohort	Australia	0	for PVC ablation LVEF <50%	LVEF >=50%	54	98		step-down binomial logistic regression model																			1.47(per 10% increase)	0.97	2.28	27.5 (19.6–44.3)	20.6 (7.6–27.0)	0.001	1.18 per 10-ms increase	0.91	1.54	168 ±21	156±20	<0.001	1						4.09	1.02	8.86	40 (74%)
Mao J, 2021	retrospective cohort	America	0	undergone PVC ablation,previously known coronary artery disease (CAD) or valvular structural heart disease (SHD) ARVC) or cardiac sarcoidosis were excluded		26(LVEF < 45%)	25		binomial logistic regressions							3	0.94	9.62	14 (53.85%)	7 (28%)	0.09							1.02	0.96	1.08	23±10.91%	21±9.92%	0.49													0.99	0.96	1.03	14 (53.85%)
Niwano S,2009	prospective cohort	Japan	0	frequent PVCs (.1000 beats/ day) originating from the right or left ventricular outflow tract without any detectable heart disease		DLVEF>-6%	/	67.2 (20.4)	/																			85.4	-0.0001	-0.0052	29 224 (20 181)	11 313 (10 916)
Olgun H,2011	cross section	America	0	frequent PVCs referred for catheter ablation		21	30		multivariate logistic regression analysis,(p value <0.1)																			1.07	1.01	1.13	30± 11	14±15	0.0001
Park KM,2017	Bidirectional cohort study	Korea	0	frequent PVCs (>10% PVCs per 24 h) without structual heart disease (Symptomatic, n = 144)		LVEF <50% and LVEF (≥50% and improvement by ≥10% points) after successful PVC suppression 28	116	/	stepwise, backward selection process(p 0.05-0.1)							1.258	0.719	1.694	18(64.28%)	48(41.38)								1.493(>26%)	1.012	1.918	28.6 ± 15.8	20.6 ± 15.2	0.01	≥156 ms2.227	1.346	5.643	166 ± 12	137 ± 11								1.127	0.835	1.778	21 (70.9%)
Parreira L,2019	retrospective cohort	Portugal	0	fre_x0002_quent PVC, defined as PVCs representing more than 1% of to_x0002_tal number of heart beats		285		100.8(61.2,120)	Cox regression hazards model																																					1
Sadron Blaye-Felice M, 2016	retrospective cohort	France,Switzerland	1	suspected PVCi-CMP as defined by LVEF <50% and ablation outcomes	frequent PVCs.with normal LVEF and normal LV dimensions	96	72	24±21	Logistic regression							2.19	0.88	5.45	34(35.4%)	22(30.5%)		7.95	1.29	49.2	23 (24%)	3 (4%)		6.61	1.97	22.2										1						1
Voskoboinik A,2020	cross section	America	0	PVCs (average daily burden >5%) with/without SHD		206 (LVEF<45%)		/	logistic regression																			3.5	1.39	8.82				1						4.73	2.19	10.21				1
Yamada S,2018	cross section	Taiwan	0	symptomatic and drug-refractory idiopathic RVOT PVCs undergoing RFCA		25(LVEF<50%)	105	/	multivariate logistic regression analysis,(p value <0.05)																			1.06	0.994	1.13	24.3 ± 14.6	15.3 ± 11.3	0.02	1.13	1.02	1.253	143.2 ± 14.1	132.5 ± 17.7	0.007	1						1
Yokokawa M, 2012	retrospective cohort	America	0	PVCs undergoing RFCA without SHD		113 ejection fraction _x0002_50% that normalized after PVC ablation or an ejection fraction of 50%–55% that improved by _x0001_10% after PVC ablation	181	46±33	multivariate logistic regression analysis,(p value <0.1)							1						2.9	1.01	7.8	27 (24%)	23 (11%)	0.02	1.04(per 1% increase)	1.01	1.08	27±12	14±12	<0.0001	1.03per 1-ms increase	1	1.05	164±20	149±17								0.7	0.4	1.77	72 (64)
Ban JE,2013	cross section	Korea	0	frequent PVCs (>10% PVCs per 24 h) without no significant SHD		LVEF <50% 28	LVEF >=50% 99	/	all parameters with a P value of ,0.05 on univariate analysis																			2.94	0.9	3.19	31±11	22±10	<0.001													1
Kanei Y,2008	cross section	Japan	0	frequent (≥10 PVCs per hour) RVOT PVCs IHD, SHD, LV dysfunction with segmental wall motion abnormality on echocardiography, or with other apparent cause of left ventricular dysfunction (i.e., alcohol, HIV) were excluded		Normal LV function was defined as LVEF≥55% by echocardiography or LVEF≥45% by SPECT (21 vs 87)		/	Logistic regression ( age, gender, the number of PVCs,the presence of nonsustained VT , the mean heart rate, and the presence of PVCs with other morphologies)																			1																		1
Billet S, 2019	retrospective cohort	France	0	patients referred for radio-frequency (RF) ablation of frequent PVCs frequent non sustained VT (>1% QRS complexes) were excluded.		17(LVEF<50%)	16	20 ± 12	multivariate logistic regression analysis,(p value <0.1)
Kawamura M, 2014	prospective cohort	America	0	214 patients undergoing successful ablation of PVCs who had no other causes of cardiomyopathy with im_x0002_provement in LVEF following ablation		LVEF <50% 51	LVEF >=50% 163		multivariate logistic regression analysis,(p value <0.1)																			1.045	1.007	1.089	19±6	15±11	0.04	0.992	0.971	1.014	143 ± 25	138 ± 25	0.06	1.008 每增加1ms	0.997	1.01
Hamon D,2016	prospective cohort	America;France	1	frequent PVC (>=5%), symptomatic or associ_x0002_ated with decreased LVEF <50%, and referred for RFA		without SHD as an LVEF<50% that normalized post-RFA;with SHD, absolute LVEF improvement of >5% 58	44	22.7 ± 15.3	Relevant parameters that were associated with significant LVEF improvement after RFA with a P value of <0.1 in the univariate analysis were entered into multiple logistic regression analysis							4.54	0.78	25	27 (46.6)	16 (36.4)	0.4	68.74	3.54	1363	21 (36.2)	2 (4.5)	<0.001	1.25	1.1	1.42	28.2 ± 10.2	16.4 ± 10.1	<0.001	1.07	1.01	1.12	169 ± 24	154 ± 19	<0.001	0.98	0.97	1				1.06	0.17	6.54	45 (77.6)
Ghannam M, 2021	retrospective cohort	America;France	1	patients with frequent PVCs who were referred for catheter ablation		EF<50% that normalized after ablation or improved by≥10% after ablation		4.2±2.9(year)	logistic regression model																			1.03	1.01	1.05	25.1 (12.7)	18.2 (13.07)	<0.001	1											1
Carballeira Pol L, 2014	prospective cohort	America;France	1	>10% VPDs with normal LVEF,excluded structural or genetic heart disease		as decrease in LVEF to <50% with >10% decrease from baseline 17	28	14(8-32)	multivariate logistic regression analysis,(p value <0.1)							1																		2.94 per 10ms increase	1.36	6.55	159.1 ±13.9	142.3 ±12.6	<0.01
Bas HD,2016	retrospective cohort	America	0	frequent PVCs referred for catheter ablation without SHD		LVEF <50% 43	64		multivariate logistic regression analysis,(p value <0.1)																			1.026	0.908	1.16	28.5±11.5	19.5±10.5	0.0001	1.086	1.014	1.16	157.2±12.8	149.7±12.4	0.0001							5.384	0.777	37.3	32(74)
Deyell MW, 2012	retrospective cohort	America	0	patients who underwent successful ablation of VPDs		LVEF <50% 37	66	/	multivariate logistic regression analysis,(p value <0.2)																			1.05	0.99	1.12				12.09	4.12	35.46
MU Yifa, 2015	retrospective cohort	China	0	frequent PVCs referred for catheter ablation without SHD		54	233	6	step-down binomial logistic regression model																			1.04	1.01	1.068				1.021	1.002	1.041				0.996	0.99	1
ZHANG Li-yu, 2016	retrospective cohort	China	0	/		41	55	6	step-down binomial logistic regression model																			1.041	1.011	1.07				1.028	1.002	1.05				0.977	0.972	1.001
Baman TS, 2010	retrospective cohort	America	0	with frequent PVCs referred for catheter ablation		57	117	/	multivariate analysis (p value <0.1)							1												1.12	1.08	1.16
[truncated: 44 more columns]

## Sheet:  Ablation 
Study	Design	Country or region	Multicenter	Study population		Sample Size		Follow up(month)	Regression model	Risk factor 1						Risk factor 2						Risk factor 3						Risk factor 4						Risk factor 5						Risk factor 6						Risk factor 7
				Case	control	Case	control			LVEF basal						LV-GLS basal						Delta SBP (post-PVC SBP rise), per 5-mm Hg increase						Pulse pressure rise, per 5-mm Hg increase						PVC QRS duration						PVC burden						PVC coupling interval
										OR	LCI	UCI	case	ctrl	p	OR	LCI	UCI	case	ctrl	p	OR	LCI	UCI	case	ctrl	p	OR	LCI	UCI	case	ctrl	p	OR	LCI	UCI	case	ctrl	p	OR	LCI	UCI	case	ctrl	p	OR	LCI	UCI	case
Koca H,2020	cross-sectional	Turkey	0	LVEF improve ≥50%	LVEF no improve <50%	25	14	6	Multivariate, stepwise forward conditional logistic regression analysis;All significant parameters in the univariate analysis were selected in the multivariate model	1.901	1.164	3.105	48.1 ± 3.6	36.9 ± 3.9	<0.01	2.058	1.304	3.247	−18.4 ± 0.54	−17.6 ± 0.39	<0.01
Krishnan B,2017	cohort	America	0	LVEF improve ≥50%	LVEF no improve <50%	17	14	4.1 ([IQR]: 3.2 to 6.2)	multivariate logistic regression (p<0.2) and The percentage of PVC/24 h and PVC QRS duration and LVEF basal													4.61	1.448	15.833	11.5±6.3	5.0±2.8	<0.01	5.2	2.3	18.67	31.4±5.4	19.6±7.7	<0.01	0.782 (per 10ms increase)	0.632	0.942	159.4±12.6	169.5±11.9	<0.01	1.015	0.956	1.079	23.0 ±8.8	22.4 ± 12.0	0.942	0.842	0.545	1.165	560.1± 23.6
Maeda S,2017	retrospective cohort	America	0	referred for RFCA of OT VAs , excluding patients with potential alternative causes of their cardiomyopathy		153ΔLVEF >10 %		14	Multivariable analysis(p<0.1)
Mao J, 2021	retrospective cohort	America	0	undergone PVC ablation,previously known coronary artery disease (CAD) or valvular structural heart disease (SHD) ARVC) or cardiac sarcoidosis were excluded		15 (LVEF < 45%)	4	18	binomial logistic regressions	0.99	0.83	1.11				1.03	0.82	1.29																						0.89	0.76	1.04
Mountantonakis SE,2011	retrospective cohort	America	0	69 consecutive patients with VPDs(>5,000/24 hours) and LVEF) <50%				11± 6	Logistic regression (p<0.1) (HR)	1.51	1.05	3.12																												1
Penela D,2015	prospective cohort	Spain,Argentina	1	frequent PVC with criteria for PP-ICD implantation		removing the primary prevention ICD indication			Logistic regression (p<0.1)																									1						1.33	1.16	1.53	26± 8	10±9	o.001
Penela D,2020	prospective cohort	Spain,Italy,Romania	1	frequent PVC(4%),LVEF<50%,		improvement of at least five absolute points	/	12	Logistic regression (p<0.1)	1																								1
Penela D,2017	prospective cohort	Spain,Argentina	1	/		improvement of at least five absolute points	/	12	/	1																								1						1.24	1.09	1.4
Penela D,2013	prospective cohort	Spain,Argentina,Netherlands;	1	frequent PVC(4%),LVEF<50% of any etiology		improvement of at least five absolute points	/	11.2 ± 2.4	Logistic regression (p<0.1)																									1						1.12	1.06	1.18	29 ± 9.7	15.4±13	<0.001
Deyell MW, 2012	retrospective cohort	America	0	patients who underwent successful ablation of VPDs, with a documented LV ejection fraction (LVEF) of <50%		Reversible LV dysfunction (n=24)	Irreversible/partially reversible LV dysfunction (n=13)	10.6([IQR] 6.4 –19.3)	logistic regression (p value <0.2)	1	0.97	1.12																						0.197	0.047	0.82
Abdelhamid MA,2018	cohort	Egypt	0	PVCs cardiomyopathy (PVC-CM) (>10% PVCs burden)		Improvement of EF >5% 47	30	5.8 ± 1.4	Logistic regression	1																														0.94	0.78	1.01
Wojdyla-Hordynska A,2017	retrospective cohort	Germany;Poland	1	patients referred for catheter ablation of symptomatic frequent PVCs refractory to medical therapy, and with subsequent LV dysfunction		109		6	binary multiple logistic regressions (p<0.3)	1																														3.53	1.15	10.75
[truncated: 32 more columns]
